# Supplementary material for: Prognosis and Treatment Outcomes of Bone Metastasis in Gallbladder Adenocarcinoma: A SEER-Based Study
Source: Cancers (Basel). 2023 Oct 19;15(20):5055. doi: 10.3390/cancers15205055 (PMC10605374; doi:10.3390/cancers15205055)
Supplement: Supplementary file 1 [file cancers-15-05055-s001.zip]

Archive with 1 entries (1 files):
- cancers-2653096-supplementary.pdf
